# Supplementary material for: Quantitative analysis of the bilateral coordination and gait asymmetry using inertial measurement unit-based gait analysis
Source: PLoS One. 2019 Oct 1;14(10):e0222913. doi: 10.1371/journal.pone.0222913 (PMC6771998; doi:10.1371/journal.pone.0222913)
Supplement: S1 File — (XLSX) [file pone.0222913.s001.xlsx]

## Sheet: Sheet1
ID	Gender	Age	Height	Weight	BMI	PCI			GA			Cadence			Step Length
						preferred	fast	slow	preferred	fast	slow	preferred	fast	slow	preferred	fast	slow
S001	2	23	155	52	21.64	3.21	3.61	4.16	0.98	1.54	1.91	112	117	109	0.53	0.58	0.47
S002	2	30	157	54	21.91	2.97	3.24	3.45	0.52	0.07	0.25	127	100	122	0.54	0.6	0.49
S003	1	29	168	85	30.12	3.51	2.98	3.66	0.72	1.31	0.61	104	108	100	0.57	0.63	0.51
S004	2	29	170	65	22.49	4.54	4.37	4.13	1.93	0.12	1.74	123	132	122	0.62	0.65	0.56
S005	1	30	176	76	24.54	2.8	3.19	3.47	0.8	0.87	0.25	119	122	113	0.58	0.63	0.53
S006	2	30	168	68	24.09	1.91	1.97	2.09	1.48	0.65	2.72	108	116	99	0.63	0.66	0.6
S007	1	28	180	88	27.16	3.04	2.39	2.73	2.34	3.23	0.09	117	124	108	0.65	0.69	0.63
S008	2	30	154	43	18.13	2.87	3.08	3.95	0.95	0.38	0.57	125	130	125	0.48	0.52	0.41
S009	2	28	160	50	19.53	4.42	4.64	4.77	0.39	0.66	1.05	129	129	131	0.4	0.46	0.32
S010	2	30	166	54	19.6	3.4	2.93	3.83	1.89	0.52	1.56	109	124	97	0.62	0.68	0.53
S011	1	22	158	60	24.03	2.83	3.09	2.99	2	1.87	2.39	118	130	106	0.58	0.65	0.48
S012	1	29	161	56	21.6	2.83	2.79	3.43	1.03	0.41	3.33	105	120	90	0.65	0.7	0.57
S013	2	29	157	62	25.15	3.7	5.73	4.88	5.21	3.22	2.76	122	127	119	0.41	0.47	0.35
S014	2	25	153	45	19.22	4.22	3.3	6.12	3	2.39	4.35	112	119	104	0.46	0.5	0.41
S015	1	25	179	67	20.91	5.38	3.74	6.9	0.12	0.72	2.51	104	111	94	0.66	0.77	0.54
S016	2	28	165	58	21.3	2.54	2.47	3.51	0.04	0.49	2.59	111	122	88	0.61	0.7	0.58
S017	2	28	151	47	20.61	2.63	3.63	3	0.51	0.41	1.69	122	135	121	0.56	0.63	0.42
S018	2	26	158	59	23.63	2.38	2.55	3.39	2.15	1.15	1.01	118	126	107	0.58	0.66	0.47
S019	2	30	154	58	24.46	4.62	3.4	5.1	2.67	1.71	1.14	119	116	109	0.35	0.44	0.31
S020	2	29	161	56	21.6	3.95	2.85	4.2	3.93	4.73	4.8	117	130	103	0.58	0.65	0.49
S021	1	27	174	69	22.79	2.78	2.25	3.38	0.97	1.35	1.21	110	126	96	0.62	0.68	0.53
S022	1	30	177	82	26.17	2.37	2.11	3.47	0.41	0.36	1.47	116	126	103	0.66	0.74	0.58
S023	2	25	162	56	21.34	2.23	2.95	3.66	1.81	0.28	3.66	118	126	105	0.58	0.68	0.49
S024	1	27	162	74.9	28.54	2.49	2.62	3.47	0.3	1.42	0.31	107	119	96	0.65	0.7	0.59
S025	2	28	160	52	20.31	3.31	2.2	3.51	0.93	0.48	0.53	122	132	111	0.67	0.75	0.58
S026	2	28	166	53.4	19.38	3.21	3.06	3.55	2.56	0.54	2.1	103	114	84	0.68	0.74	0.67
S027	1	23	174.6	75	24.6	2.58	1.52	2.87	0.26	0.85	0.98	105	115	94	0.78	0.86	0.69
S028	2	21	156.3	59	24.15	2.78	1.91	3.01	0.04	0.87	0.59	109	117	96	0.64	0.71	0.58
S029	1	22	179	75.8	23.66	2.01	1.72	3.14	1.84	0.21	1.22	111	121	97	0.77	0.84	0.7
S030	1	23	177	92.3	29.46	2.07	1.94	2.79	2.52	1.63	2.52	113	122	101	0.75	0.83	0.67
S031	1	20	170.5	69	23.74	2.84	2.22	2.87	0.38	0.86	0.09	109	119	93	0.75	0.83	0.7
S032	2	21	168	65	23.03	2.6	2.49	2.97	0.26	0.52	1.97	113	124	98	0.72	0.8	0.66
S033	1	20	167	57	20.44	3.12	2.84	3.51	0.89	1.47	1.42	115	124	105	0.73	0.82	0.65
S034	1	24	165	51	18.73	2.84	2.75	3.92	0.64	0.38	0.27	105	117	93	0.74	0.8	0.68
S035	2	21	153.2	45.4	19.34	2.71	2.2	2.58	0.17	0.24	0.58	111	121	97	0.63	0.69	0.58
S036	2	21	169	58.6	20.52	2.59	1.9	3.21	0.43	0.25	0.14	107	117	92	0.76	0.84	0.7
S037	2	26	162.4	55.8	21.16	2.69	3.22	3.61	2.63	0.44	0.22	110	119	94	0.74	0.82	0.69
S038	1	22	169.3	67.6	23.58	2.67	2.08	2.53	0.95	0.44	1.99	110	122	100	0.75	0.81	0.65
S039	2	20	169.8	59	20.46	2.89	2.5	2.97	0.52	0.37	0.75	110	118	92	0.74	0.84	0.7
S040	2	24	153.7	42	17.78	2.08	1.65	2.45	0.55	0.12	1.51	104	113	85	0.69	0.75	0.68
S041	1	24	177	82.6	26.37	1.93	3.31	2.3	1.11	0.53	1.29	114	98	104	0.67	0.66	0.59
S042	1	24	176.6	73.2	23.47	2.12	2.4	3.31	0.21	0.33	0.53	115	132	98	0.71	0.75	0.66
S043	2	23	152	49.3	21.34	3.52	2.63	3.29	1.19	1.67	2.13	107	114	96	0.6	0.68	0.53
S044	1	22	180.5	89.5	27.47	2.9	2.29	2.51	1.26	0.92	0.69	106	113	90	0.7	0.79	0.66
S045	1	25	176	81.9	26.44	3.55	2.84	3.56	2.12	0.04	2.34	108	120	93	0.64	0.69	0.6
S046	2	27	155	48	19.98	2.7	2.9	2.97	0.3	0.08	0.48	114	127	102	0.61	0.66	0.55
S047	2	22	155	58.8	24.47	3.19	3.06	2.75	1.22	0.41	1.77	111	117	96	0.63	0.71	0.59
S048	1	29	188	84.5	23.91	2.95	2.24	3.64	2.17	1.91	1.67	99	110	84	0.7	0.76	0.67
S049	1	25	169	64.8	22.69	2.98	2.19	3.26	0.17	0.98	0.62	106	118	91	0.66	0.71	0.62
S050	1	21	178	60.3	19.03	2.7	2.26	2.65	2.41	1.96	1.71	101	118	87	0.81	0.84	0.74
S051	1	20	180	72.8	22.47	3.05	2.5	3.68	0.42	0.33	0.98	118	123	99	0.7	0.8	0.65
S052	1	23	171	94	32.15	2.02	1.86	3.26	1.5	0.12	2.6	117	126	104	0.7	0.78	0.62
S053	2	22	167.7	55.1	19.59	3.26	2.41	3.45	0.6	1.57	0.49	110	113	102	0.63	0.74	0.55
S054	2	25	147	55.3	25.59	2.49	1.97	2.76	0.73	1.91	1.97	121	128	105	0.68	0.77	0.61
S055	2	20	170	50	17.3	1.86	1.94	2.33	0.26	0.5	1.27	112	120	95	0.67	0.77	0.62
S056	2	23	161	70	27.01	2.16	2.19	2.81	0	1.16	3.15	114	125	97	0.63	1.07	0.57
S057	1	30	166	60.4	21.92	2.87	3.51	7.85	0.52	0.08	1.11	110	122	110	0.53	0.62	0.38
S058	2	30	172	72	24.34	4.16	4.13	6.69	3.1	1.81	8.34	98	109	84	0.6	0.69	0.5
S059	1	28	170	66	22.84	2.08	2.09	2.65	0.48	1.14	1.88	105	114	92	0.64	0.74	0.55
S060	1	30	180	90	27.78	2.47	1.51	3.1	1.63	0.41	1.61	104	117	92	0.64	0.71	0.55
S061	2	28	152	55	23.81	2.43	2.39	5.85	0.86	2.75	0.41	118	128	103	0.57	0.65	0.49
S062	1	24	174	81	26.75	1.72	1.96	2.07	0.3	0.33	0.22	112	124	101	0.6	0.68	0.5
S063	2	25	167	52	18.65	3.3	3.14	4.76	2.94	2.06	1.69	105	117	88	0.64	0.71	0.57
S064	2	28	160	50	19.53	2.39	2.52	4	1.32	0.04	1.98	116	126	112	0.58	0.67	0.45
S065	2	28	157	48	19.47	2.54	1.84	2.94	0.04	1.04	3.32	125	134	117	0.54	0.63	0.43
S066	1	30	169	71	24.86	2.44	2.5	3.59	0.35	0.09	3.02	111	119	101	0.6	0.71	0.51
S067	1	25	188	91	25.75	2.81	2.36	3.84	1.53	1.8	0.09	106	116	90	0.64	0.72	0.56
S068	2	32	161	66	25.46	2.56	2.93	4.23	0.39	2.72	3.47	115	129	97	0.58	0.67	0.52
S069	2	30	165	57	20.94	2.5	2.28	3.65	1.5	1.43	1.46	107	117	90	0.64	0.71	0.56
S070	2	22	165	60	22.04	2.13	1.72	4.84	0.35	0.4	2.14	105	119	88	0.64	0.72	0.57
S071	1	29	170	60	20.76	2.17	2.48	3.35	1.67	0	2.06	105	116	93	0.64	0.73	0.54
S072	1	29	175	70	22.86	2.59	2.78	3.21	2.12	0.5	2.55	105	112	97	0.64	0.75	0.53
S073	1	29	174	80	26.42	1.99	1.99	3.12	1.48	0.72	4.28	103	112	90	0.65	0.75	0.56
S074	1	29	163	64	24.09	3.14	2.52	4.54	2.94	0.83	3.02	110	119	96	0.61	0.7	0.52
S075	1	30	180	83	25.62	4.47	2.88	5.26	2.17	1.56	4.48	106	116	94	0.63	0.72	0.52
S076	2	30	170	50	17.3	2.31	2.01	3.48	0.99	0.29	3.4	113	120	95	0.6	0.7	0.53
S077	2	29	166	56	20.32	1.8	2.15	3.03	2.66	0.83	3.02	108	120	95	0.63	0.69	0.53
S078	1	30	169	71	24.86	4.81	3.04	3.49	3.02	1.56	0.65	112	120	104	0.64	0.74	0.53
S079	1	30	175	70	22.86	2.57	2.71	2.94	0.04	0.72	0.18	112	120	101	0.6	0.7	0.5
S080	1	30	160	50	19.53	3.19	2.98	2.86	2.94	1.45	1.81	114	122	104	0.59	0.69	0.48
S081	2	30	164	48	17.85	3.65	3.32	2.74	0.52	0.23	0.21	112	121	102	0.67	0.75	0.56
